# Supplementary material for: Origin and Deep Evolution of Human Endogenous Retroviruses in Pan-Primates
Source: Viruses. 2022 Jun 23;14(7):1370. doi: 10.3390/v14071370 (PMC9323773; doi:10.3390/v14071370)
Supplement: Supplementary file 1 [file viruses-14-01370-s001.zip]

Archive with 1 entries (1 files):
- viruses-1764260-supplementary.pdf
